# Supplementary material for: Segmental duplications and evolutionary acquisition of UV damage response in the SPATA31 gene family of primates and humans
Source: BMC Genomics. 2017 Mar 6;18:222. doi: 10.1186/s12864-017-3595-8 (PMC5338094; doi:10.1186/s12864-017-3595-8)
Supplement: Additional file 5: — Table with details of domains found in SPATA31 proteins. (XLSX 9 kb) [file 12864_2017_3595_MOESM5_ESM.xlsx]

## Sheet: Sheet1
Source	Domain	Respective Sequence for domain
PFAM Domain with unknown function	FAM75A	GSNSQVSALSWSQETTKTWCIFNSSVQQDHLSRQRDTTMSPLLFQAQPLSHLGPESQPFI SSTPQFRPTPMAQAEAQAHLQSSFPVLSPAFLSPMKNTGVACPASQNKVQALSLPETQHP ERPLLRKQLEGGLALPSRVQKSQDVFSVSTPNLPQERLTSILPENFPVSPELWRQLEQYM GQRGRIQESLDLMQLQDELPGTSQAKGKPRPWQSSTSTGESSKEAQTVKFQLERDPCPHL GQILGETPQNLSRGMESFPGKVLGATSEESERNLRKPLRSDSGSDLLRRTERNHIENILK AHMGRKLGQTNEGLIPVSVRRSW
Proliferating cell nuclear antigen (PCNA) Interacting Domain	PCNA interacting domain	IXXFF			PCNA interacting domain. Amino acid signiture (IXXFF) is used for interacting PCNA protein
Transmembrane helix region, as detected by the TMHMM v2.0 program.	N terminal transmembrane domain	STPWVLDIFLTLVFALGLFFLLL
Nuclear localization signal detected by http://myhits.isb-sib.ch/cgi-bin/motif_scan	Bipartite nuclear localization signal	KRKCPVGRRR--RPRGR and RKVLGVTSEESERNLRK			http://myhits.isb-sib.ch/cgi-bin/view_mot_entry?name=prf:NLS_BP&view_prf=PDOC
SCOP d1dnpa2 (Cryptochrome/photolyase, N-terminal domain) domain	Cryptochrome/photolyase domain	LERPSPEPPALFPHPPHTPDPLACSPPPPKGFTPPPLRDSTLL			http://scop.mrc-lmb.cam.ac.uk/scop/data/scop.b.d.dc.b.A.html
SCOP d1gkub3 (Prokaryotic type I DNA topoisomerase) domain	DNA Topoisomerase domain	SLTSILPENFPVSPELRRQLEQHIKK			http://scop.mrc-lmb.cam.ac.uk/scop/data/scop.b.f.bj.b.A.html
SCOP d1dfaa3 (Homing endonucleases) domain	Homing endonucleases	NIKQFFETIFSKKERKPAPVTA			http://scop.mrc-lmb.cam.ac.uk/scop/data/scop.b.e.cbi.c.html
SCOP d1hh8a (Tetratricopeptide repeat (TPR) ) domain	TPR-like domain	DAKAWGECLKKLKEKEKDKLFLEEMSPGHHLNSLGNIFNSSSAKQDSTTLSPFWNLKEKS EEQVATQKLSYPKISEDHFQQ			http://scop.mrc-lmb.cam.ac.uk/scop/data/scop.b.b.cda.bb.html
SCOP d1hdha (Alkaline phosphatase-like) domain	Alkaline phosphatase-like	KPQEAYDILAPNPSQDWVVSILPDNFPICRELREKLEQHIQK			http://scop.mrc-lmb.cam.ac.uk/scop/data/scop.b.d.bah.b.html
